# Supplementary material for: Genomic characterization and preclinical evaluation of the candidate probiotic strain Lactococcus cremoris FBMS_5810
Source: Front Microbiol. 2026 Apr 29;17:1812433. doi: 10.3389/fmicb.2026.1812433 (PMC13167713; doi:10.3389/fmicb.2026.1812433)
Supplement: Supplementary file 1 [file Table_1.xlsx]

## Sheet: Table S1
Table S1: Average Nucleotide Identity values between Lactococcus cremoris FBMS_5810 and 179 publicly available L. cremoris genomes
		L. cremoris FBMS_5810	L. cremoris strains	ANI value (%)
	1	L. cremoris FBMS_5810	L. cremoris FBMS_5810	100.00
	2	L. cremoris FBMS_5810	L. cremoris GCA_000468955.1	98.68
	3	L. cremoris FBMS_5810	L. cremoris GCA_017068275.1	98.54
	4	L. cremoris FBMS_5810	L. cremoris GCA_031348565.1	98.54
	5	L. cremoris FBMS_5810	L. cremoris GCA_000805435.1	98.50
	6	L. cremoris FBMS_5810	L. cremoris GCA_002441825.1	98.37
	7	L. cremoris FBMS_5810	L. cremoris GCA_021165615.1	98.31
	8	L. cremoris FBMS_5810	L. cremoris GCA_031583695.1	98.17
	9	L. cremoris FBMS_5810	L. cremoris GCA_006351045.1	98.11
	10	L. cremoris FBMS_5810	L. cremoris GCA_003346395.1	98.04
	11	L. cremoris FBMS_5810	L. cremoris GCA_000731635.1	98.04
	12	L. cremoris FBMS_5810	L. cremoris GCA_025212015.1	98.04
	13	L. cremoris FBMS_5810	L. cremoris GCA_001005395.1	98.03
	14	L. cremoris FBMS_5810	L. cremoris GCA_025130905.1	98.01
	15	L. cremoris FBMS_5810	L. cremoris GCA_025131075.1	98.00
	16	L. cremoris FBMS_5810	L. cremoris GCA_025130945.1	97.99
	17	L. cremoris FBMS_5810	L. cremoris GCA_025212045.1	97.99
	18	L. cremoris FBMS_5810	L. cremoris GCA_025131055.1	97.99
	19	L. cremoris FBMS_5810	L. cremoris GCA_025131095.1	97.97
	20	L. cremoris FBMS_5810	L. cremoris GCA_950087835.1	97.96
	21	L. cremoris FBMS_5810	L. cremoris GCA_000969475.1	97.96
	22	L. cremoris FBMS_5810	L. cremoris GCA_025211635.1	97.96
	23	L. cremoris FBMS_5810	L. cremoris GCA_025211715.1	97.95
	24	L. cremoris FBMS_5810	L. cremoris GCA_001622295.1	97.94
	25	L. cremoris FBMS_5810	L. cremoris GCA_002441765.1	97.94
	26	L. cremoris FBMS_5810	L. cremoris GCA_025131005.1	97.93
	27	L. cremoris FBMS_5810	L. cremoris GCA_001622385.1	97.93
	28	L. cremoris FBMS_5810	L. cremoris GCA_025130975.1	97.92
	29	L. cremoris FBMS_5810	L. cremoris GCA_025211475.1	97.92
	30	L. cremoris FBMS_5810	L. cremoris GCA_025131125.1	97.92
	31	L. cremoris FBMS_5810	L. cremoris GCA_002563595.1	97.91
	32	L. cremoris FBMS_5810	L. cremoris GCA_025211495.1	97.91
	33	L. cremoris FBMS_5810	L. cremoris GCA_025211725.1	97.91
	34	L. cremoris FBMS_5810	L. cremoris GCA_025131115.1	97.89
	35	L. cremoris FBMS_5810	L. cremoris GCA_027495695.1	97.89
	36	L. cremoris FBMS_5810	L. cremoris GCA_025211875.1	97.88
	37	L. cremoris FBMS_5810	L. cremoris GCA_025211645.1	97.88
	38	L. cremoris FBMS_5810	L. cremoris GCA_030005475.1	97.88
	39	L. cremoris FBMS_5810	L. cremoris GCA_001622215.1	97.88
	40	L. cremoris FBMS_5810	L. cremoris GCA_037075535.1	97.87
	41	L. cremoris FBMS_5810	L. cremoris GCA_025211525.1	97.87
	42	L. cremoris FBMS_5810	L. cremoris GCA_001591705.1	97.86
	43	L. cremoris FBMS_5810	L. cremoris GCA_025130935.1	97.86
	44	L. cremoris FBMS_5810	L. cremoris GCA_025211575.1	97.85
	45	L. cremoris FBMS_5810	L. cremoris GCA_004354515.1	97.85
	46	L. cremoris FBMS_5810	L. cremoris GCA_009661785.1	97.85
	47	L. cremoris FBMS_5810	L. cremoris GCA_025211795.1	97.85
	48	L. cremoris FBMS_5810	L. cremoris GCA_025211515.1	97.85
	49	L. cremoris FBMS_5810	L. cremoris GCA_050511515.1	97.84
	50	L. cremoris FBMS_5810	L. cremoris GCA_000009425.1	97.84
	51	L. cremoris FBMS_5810	L. cremoris GCA_001622365.1	97.84
	52	L. cremoris FBMS_5810	L. cremoris GCA_050511475.1	97.84
	53	L. cremoris FBMS_5810	L. cremoris GCA_030005495.1	97.84
	54	L. cremoris FBMS_5810	L. cremoris GCA_004369165.1	97.83
	55	L. cremoris FBMS_5810	L. cremoris GCA_017376415.1	97.82
	56	L. cremoris FBMS_5810	L. cremoris GCA_001622405.1	97.82
	57	L. cremoris FBMS_5810	L. cremoris GCA_001856165.1	97.82
	58	L. cremoris FBMS_5810	L. cremoris GCA_000143205.1	97.82
	59	L. cremoris FBMS_5810	L. cremoris GCA_027495675.1	97.81
	60	L. cremoris FBMS_5810	L. cremoris GCA_001005455.1	97.81
	61	L. cremoris FBMS_5810	L. cremoris GCA_037075585.1	97.81
	62	L. cremoris FBMS_5810	L. cremoris GCA_009661975.1	97.81
	63	L. cremoris FBMS_5810	L. cremoris GCA_036670585.1	97.80
	64	L. cremoris FBMS_5810	L. cremoris GCA_023169905.1	97.80
	65	L. cremoris FBMS_5810	L. cremoris GCA_027707025.1	97.80
	66	L. cremoris FBMS_5810	L. cremoris GCA_001622225.1	97.80
	67	L. cremoris FBMS_5810	L. cremoris GCA_025562875.3	97.79
	68	L. cremoris FBMS_5810	L. cremoris GCA_009661755.1	97.79
	69	L. cremoris FBMS_5810	L. cremoris GCA_949474985.1	97.79
	70	L. cremoris FBMS_5810	L. cremoris GCA_045348585.1	97.78
	71	L. cremoris FBMS_5810	L. cremoris GCA_025130995.1	97.78
	72	L. cremoris FBMS_5810	L. cremoris GCA_000534815.1	97.78
	73	L. cremoris FBMS_5810	L. cremoris GCA_025130895.1	97.78
	74	L. cremoris FBMS_5810	L. cremoris GCA_006351055.1	97.77
	75	L. cremoris FBMS_5810	L. cremoris GCA_005864265.1	97.77
	76	L. cremoris FBMS_5810	L. cremoris GCA_030005315.1	97.77
	77	L. cremoris FBMS_5810	L. cremoris GCA_001622285.1	97.76
	78	L. cremoris FBMS_5810	L. cremoris GCA_006351105.1	97.76
	79	L. cremoris FBMS_5810	L. cremoris GCA_001622315.1	97.76
	80	L. cremoris FBMS_5810	L. cremoris GCA_036670665.1	97.76
	81	L. cremoris FBMS_5810	L. cremoris GCA_965145795.1	97.76
	82	L. cremoris FBMS_5810	L. cremoris GCA_030005145.1	97.75
	83	L. cremoris FBMS_5810	L. cremoris GCA_036670545.1	97.75
	84	L. cremoris FBMS_5810	L. cremoris GCA_036670495.1	97.75
	85	L. cremoris FBMS_5810	L. cremoris GCA_044336775.1	97.75
	86	L. cremoris FBMS_5810	L. cremoris GCA_030005115.1	97.74
	87	L. cremoris FBMS_5810	L. cremoris GCA_000447885.1	97.73
	88	L. cremoris FBMS_5810	L. cremoris GCA_009661775.1	97.73
	89	L. cremoris FBMS_5810	L. cremoris GCA_036670625.1	97.73
	90	L. cremoris FBMS_5810	L. cremoris GCA_017378695.1	97.73
	91	L. cremoris FBMS_5810	L. cremoris GCA_025211995.1	97.72
	92	L. cremoris FBMS_5810	L. cremoris GCA_036670685.1	97.72
	93	L. cremoris FBMS_5810	L. cremoris GCA_036670465.1	97.72
	94	L. cremoris FBMS_5810	L. cremoris GCA_025131135.1	97.72
	95	L. cremoris FBMS_5810	L. cremoris GCA_925285105.1	97.72
	96	L. cremoris FBMS_5810	L. cremoris GCA_030005215.1	97.72
	97	L. cremoris FBMS_5810	L. cremoris GCA_044990555.1	97.71
	98	L. cremoris FBMS_5810	L. cremoris GCA_025131025.1	97.70
	99	L. cremoris FBMS_5810	L. cremoris GCA_036670565.1	97.70
	100	L. cremoris FBMS_5810	L. cremoris GCA_030005265.1	97.69
	101	L. cremoris FBMS_5810	L. cremoris GCA_030005355.1	97.69
	102	L. cremoris FBMS_5810	L. cremoris GCA_036670575.1	97.68
	103	L. cremoris FBMS_5810	L. cremoris GCA_017378735.1	97.68
	104	L. cremoris FBMS_5810	L. cremoris GCA_030005135.1	97.67
	105	L. cremoris FBMS_5810	L. cremoris GCA_949470555.1	97.67
	106	L. cremoris FBMS_5810	L. cremoris GCA_949465095.1	97.67
	107	L. cremoris FBMS_5810	L. cremoris GCA_001622375.1	97.66
	108	L. cremoris FBMS_5810	L. cremoris GCA_001622205.1	97.66
	109	L. cremoris FBMS_5810	L. cremoris GCA_044358795.1	97.66
	110	L. cremoris FBMS_5810	L. cremoris GCA_019039095.1	97.66
	111	L. cremoris FBMS_5810	L. cremoris GCA_044336765.1	97.65
	112	L. cremoris FBMS_5810	L. cremoris GCA_030005335.1	97.64
	113	L. cremoris FBMS_5810	L. cremoris GCA_016629465.1	97.63
	114	L. cremoris FBMS_5810	L. cremoris GCA_016629445.1	97.62
	115	L. cremoris FBMS_5810	L. cremoris GCA_036670525.1	97.62
	116	L. cremoris FBMS_5810	L. cremoris GCA_012689565.1	97.61
	117	L. cremoris FBMS_5810	L. cremoris GCA_037075495.1	97.60
	118	L. cremoris FBMS_5810	L. cremoris GCA_000312685.1	97.60
	119	L. cremoris FBMS_5810	L. cremoris GCA_002078935.2	97.59
	120	L. cremoris FBMS_5810	L. cremoris GCA_044337435.1	97.59
	121	L. cremoris FBMS_5810	L. cremoris GCA_044363125.1	97.59
	122	L. cremoris FBMS_5810	L. cremoris GCA_044361225.1	97.58
	123	L. cremoris FBMS_5810	L. cremoris GCA_030060875.1	97.58
	124	L. cremoris FBMS_5810	L. cremoris GCA_949460385.1	97.57
	125	L. cremoris FBMS_5810	L. cremoris GCA_949382425.1	97.57
	126	L. cremoris FBMS_5810	L. cremoris GCA_047947275.1	97.57
	127	L. cremoris FBMS_5810	L. cremoris GCA_003394085.1	97.55
	128	L. cremoris FBMS_5810	L. cremoris GCA_044358145.1	97.54
	129	L. cremoris FBMS_5810	L. cremoris GCA_003966935.1	97.54
	130	L. cremoris FBMS_5810	L. cremoris GCA_036670815.1	97.51
	131	L. cremoris FBMS_5810	L. cremoris GCA_044336705.1	97.51
	132	L. cremoris FBMS_5810	L. cremoris GCA_000014545.1	97.51
	133	L. cremoris FBMS_5810	L. cremoris GCA_949499575.1	97.50
	134	L. cremoris FBMS_5810	L. cremoris GCA_949492935.1	97.50
	135	L. cremoris FBMS_5810	L. cremoris GCA_002078375.4	97.49
	136	L. cremoris FBMS_5810	L. cremoris GCA_000236475.1	97.49
	137	L. cremoris FBMS_5810	L. cremoris GCA_036670765.1	97.48
	138	L. cremoris FBMS_5810	L. cremoris GCA_002078915.2	97.47
	139	L. cremoris FBMS_5810	L. cremoris GCA_949744865.1	97.47
	140	L. cremoris FBMS_5810	L. cremoris GCA_002078955.3	97.47
	141	L. cremoris FBMS_5810	L. cremoris GCA_025562795.3	97.46
	142	L. cremoris FBMS_5810	L. cremoris GCA_032586255.1	97.45
	143	L. cremoris FBMS_5810	L. cremoris GCA_044360705.1	97.43
	144	L. cremoris FBMS_5810	L. cremoris GCA_949490615.1	97.43
	145	L. cremoris FBMS_5810	L. cremoris GCA_949511335.1	97.42
	146	L. cremoris FBMS_5810	L. cremoris GCA_036670785.1	97.41
	147	L. cremoris FBMS_5810	L. cremoris GCA_949501165.1	97.40
	148	L. cremoris FBMS_5810	L. cremoris GCA_002078765.3	97.39
	149	L. cremoris FBMS_5810	L. cremoris GCA_000447825.1	97.39
	150	L. cremoris FBMS_5810	L. cremoris GCA_949511405.1	97.39
	151	L. cremoris FBMS_5810	L. cremoris GCA_030005295.1	97.38
	152	L. cremoris FBMS_5810	L. cremoris GCA_949508365.1	97.37
	153	L. cremoris FBMS_5810	L. cremoris GCA_044362975.1	97.37
	154	L. cremoris FBMS_5810	L. cremoris GCA_949501695.1	97.36
	155	L. cremoris FBMS_5810	L. cremoris GCA_030005195.1	97.34
	156	L. cremoris FBMS_5810	L. cremoris GCA_000447925.1	97.34
	157	L. cremoris FBMS_5810	L. cremoris GCA_002078895.2	97.33
	158	L. cremoris FBMS_5810	L. cremoris GCA_030005235.1	97.31
	159	L. cremoris FBMS_5810	L. cremoris GCA_030005175.1	97.31
	160	L. cremoris FBMS_5810	L. cremoris GCA_025131175.1	97.28
	161	L. cremoris FBMS_5810	L. cremoris GCA_030005255.1	97.26
	162	L. cremoris FBMS_5810	L. cremoris GCA_030005375.1	97.25
	163	L. cremoris FBMS_5810	L. cremoris GCA_030361105.1	97.20
	164	L. cremoris FBMS_5810	L. cremoris GCA_025211855.1	97.18
	165	L. cremoris FBMS_5810	L. cremoris GCA_025211455.1	97.17
	166	L. cremoris FBMS_5810	L. cremoris GCA_030005095.1	97.14
	167	L. cremoris FBMS_5810	L. cremoris GCA_000447965.1	97.13
	168	L. cremoris FBMS_5810	L. cremoris GCA_036670945.1	97.13
	169	L. cremoris FBMS_5810	L. cremoris GCA_036670725.1	97.12
	170	L. cremoris FBMS_5810	L. cremoris GCA_036671115.1	97.12
	171	L. cremoris FBMS_5810	L. cremoris GCA_036670965.1	97.11
	172	L. cremoris FBMS_5810	L. cremoris GCA_036671135.1	97.10
	173	L. cremoris FBMS_5810	L. cremoris GCA_949514405.1	97.08
	174	L. cremoris FBMS_5810	L. cremoris GCA_036670985.1	97.08
	175	L. cremoris FBMS_5810	L. cremoris GCA_036671075.1	97.07
	176	L. cremoris FBMS_5810	L. cremoris GCA_036671005.1	97.06
	177	L. cremoris FBMS_5810	L. cremoris GCA_036671045.1	97.05
	178	L. cremoris FBMS_5810	L. cremoris GCA_047947365.1	97.05
	179	L. cremoris FBMS_5810	L. cremoris GCA_036671165.1	97.04
	180	L. cremoris FBMS_5810	L. cremoris GCA_036670885.1	97.04
