# Supplementary material for: Genomic characterization and preclinical evaluation of the candidate probiotic strain Lactococcus cremoris FBMS_5810
Source: Front Microbiol. 2026 Apr 29;17:1812433. doi: 10.3389/fmicb.2026.1812433 (PMC13167713; doi:10.3389/fmicb.2026.1812433)
Supplement: Supplementary file 2 [file Table_2.xlsx]

## Sheet: Table S2
Table S2. Body weight measurements of each mouse during the intervention. PBS: PBS group, LC: L. cremoris group.
Body weight (gr)	PBS						LC						p-value (Body weight gain % from baseline)
Time (weeks)	Animal No1	Animal No2	Animal No3	Animal No4	Animal No5	Animal No6	Animal No1	Animal No2	Animal No3	Animal No4	Animal No5	Animal No6
0	22.79	24.6	26.68	24.25	27.85	26.55	26.43	24.92	24.23	25.01	24.3	23.68
1	23.15	25.12	27.74	25.07	27.84	26.84	26.65	24.64	24.06	25.34	24.18	24.15	0.0556
2	23.94	25	27.81	25.43	27.25	26.86	26.81	25.16	24.33	24.56	24.95	24.32	0.3168
3	24.15	24.96	27.95	25.83	27.58	27.49	26.63	25.57	24.31	24.55	25.46	24.98	0.3725
4	24.53	24.74	28.34	26.17	27.7	26.95	27.68	25.82	24.36	24.74	26.02	25.33	0.9085
5	24.81	25.35	29.12	26.6	28.32	27.52	28.47	26.6	25	25.89	26.45	25.34	0.9309
6	25.05	25.47	28.92	26.52	28.53	27.61	28.53	26.9	24.98	25.88	26.65	25.52	0.8325
