# Supplementary material for: Genomic characterization and preclinical evaluation of the candidate probiotic strain Lactococcus cremoris FBMS_5810
Source: Front Microbiol. 2026 Apr 29;17:1812433. doi: 10.3389/fmicb.2026.1812433 (PMC13167713; doi:10.3389/fmicb.2026.1812433)
Supplement: Supplementary file 3 [file Table_3.xlsx]

## Sheet: Table S8
Table S3. Blood biochemical measurements of each mouse at the end of the intervention. PBS: PBS group, LC: L. cremoris group.
Biochemical parameters	PBS						LC						p-value
	Animal No1	Animal No2	Animal No3	Animal No4	Animal No5	Animal No6	Animal No1	Animal No2	Animal No3	Animal No4	Animal No5	Animal No6
BUN (mg/dL)	77	61	59	59	41	53	39	59	45	50	48	51	0.0931
CRE (mg/dL)	0.27	0.21	0.25	0.24	0.24	0.28	0.24	0.39	0.28	0.26	0.23	0.25	0.5693
HDL (mg/dL)	50	40	29	47	32	54	29	30	41	53	41	45	0.7251
LDL (mg/dL)	8	13	7	7	6	9	9	9	7	9	6	14	0.5974
TC (mg/dL)	94	77	62	87	67	100	67	66	74	96	75	101	0.974
TG (mg/dL)	107	99	117	42	55	76	81	82	70	46	58	49	0.3939
