# Supplementary material for: Genomic characterization and preclinical evaluation of the candidate probiotic strain Lactococcus cremoris FBMS_5810
Source: Front Microbiol. 2026 Apr 29;17:1812433. doi: 10.3389/fmicb.2026.1812433 (PMC13167713; doi:10.3389/fmicb.2026.1812433)
Supplement: Supplementary file 4 [file Table_4.xlsx]

## Sheet: Table S4
Table S4. Relative abundance of fecal bacterial OTUs in the two groups of mice at the start of the intervention. PBS: PBS group, LC: L. cremoris group.
Bacterial OTUs	PBS						LC						p-value
Phylum level	Animal No1	Animal No2	Animal No3	Animal No4	Animal No5	Animal No6	Animal No1	Animal No2	Animal No3	Animal No4	Animal No5	Animal No6
Bacteroidetes	42.75	52.67	47.79	38.03	55.06	54.94	56.29	51.57	51.77	42.9	44.84	60.08	0.588745
Proteobacteria	27.97	17.05	20.19	17.8	8.43	17.22	7.35	10.59	11.41	15.71	11.83	10.97	0.041126
Firmicutes	23.31	26.13	27.2	38.19	32.36	24.6	33.43	28.91	34.11	36.19	41.2	25.81	0.179654
Actinobacteria	2.37	1.77	1.64	4.74	0.68	0.84	0.9	3.75	0.66	4.04	1.39	1.05	0.818182
Deferribacteres	2.03	0.29	1.86	0.23	0.33	1.97	0.44	1.07	0.91	0.31	0.39	0.28	0.699134
TM7	1.56	2.08	1.32	1.01	3.13	0.4	1.59	4.06	1.14	0.84	0.32	1.78	0.937229
Tenericutes	0.01	0.01	0.01	0.01	0.02	0.02	0.01	0.04	0.01	0.01	0.03	0.02	0.469697
Firmicutes/Bacteroidetes ratio	0.545263	0.496108	0.569157	1.00421	0.587722	0.447761	0.593889	0.560597	0.658876	0.84359	0.918822	0.429594	0.5087
Family level
S24_7	24.86	34.3	35.88	25.47	35.57	33.9	43.76	38.2	26.14	26.51	24.74	43.34	0.588745
Helicobacteraceae	23.26	8.82	10.66	9.25	5.42	13.81	2.98	5.15	5.63	9.29	5.79	4.22	0.041126
Lachnospiraceae	9.88	12.18	13.48	8.62	19.7	10.73	22.58	15.99	17.08	15.84	18.26	11.86	0.093074
Lactobacillaceae	7.2	4.6	0.88	6.07	1.16	0.61	1.03	1.62	1.41	5.94	3.15	5.15	0.937229
Prevotellaceae	5.33	5.1	3.24	3.61	1.12	6.64	1.11	1.91	0.5	4.58	5.45	5.17	0.484848
Bacteroidaceae	3.75	4.3	1.84	2.47	5.7	3.74	3.39	4.74	2.46	2.08	2.89	2.96	0.484848
Alcaligenaceae	3.56	5.23	4.49	6.71	1.76	2.01	2.54	2.81	1.5	4.67	2.07	4.27	0.484848
Ruminococcaceae	3.49	5.63	8.66	4.04	8.76	9.06	7.53	7.15	11.96	4.2	13.24	5.25	0.588745
Rikenellaceae	2.82	3.03	1.79	2.89	3.82	2.96	1.8	2.32	6.65	3.65	2.05	2.35	0.699134
Porphyromonadaceae	2.53	2.02	1.2	1.02	1.67	1.6	1.54	1.06	3.17	1.68	0.94	2.89	0.937229
Deferribacteraceae	2.03	0.29	1.86	0.23	0.33	1.97	0.44	1.07	0.91	0.31	0.39	0.28	0.699134
F16	1.56	2.08	1.32	1.01	3.13	0.4	1.59	4.06	1.14	0.84	0.32	1.78	0.937229
Coriobacteriaceae	1.32	1.12	1.18	1.65	0.55	0.56	0.53	1.62	0.18	1.38	0.78	0.89	0.588745
Erysipelotrichaceae	1.23	1.58	1.47	18.53	0.65	0.73	0.44	2.65	0.92	8.67	4.63	1.26	0.818182
Odoribacteraceae	1.1	0.99	0.74	0.64	1.35	1.2	0.56	0.42	2.24	0.73	1.08	0.71	0.309524
Paraprevotellaceae	1.02	0.54	0.17	0.86	0.59	0.38	0.44	1.76	1.18	0.5	0.78	0.16	0.818182
Bifidobacteriaceae	1.01	0.59	0.39	2.92	0.06	0.24	0.34	2.05	0.38	2.56	0.54	0.05	0.937229
Bacteroidales_unclassified	0.9	0.92	2.15	0.55	4.05	1.19	2.62	0.53	7.67	2.25	1.06	1.71	0.484848
Desulfovibrionaceae	0.81	2.11	3.6	1.14	0.76	0.9	1.01	1.62	3.11	0.77	1.34	1.85	0.699134
Dehalobacteriaceae	0.6	1.28	1.54	0.32	1.44	2.11	0.6	0.51	1.23	0.86	1.1	1.59	0.512987
Bacteroidetes_unclassified	0.44	1.46	0.76	0.53	1.19	3.33	1.06	0.63	1.74	0.91	5.86	0.8	0.588745
Clostridiales_unclassified	0.42	0.43	0.44	0.27	0.43	0.92	0.77	0.5	0.83	0.34	0.47	0.45	0.222944
Firmicutes_unclassified	0.35	0.29	0.63	0.24	0.13	0.41	0.39	0.34	0.61	0.24	0.17	0.21	0.731602
Proteobacteria_unclassified	0.24	0.6	1.29	0.07	0.4	0.42	0.37	0.23	1.1	0.77	1.35	0.32	0.699134
Mogibacteriaceae	0.1	0.08	0.09	0.07	0.07	0.02	0.06	0.14	0.04	0.08	0.15	0	0.945887
Betaproteobacteria_unclassified	0.09	0.27	0.12	0.62	0.08	0.07	0.2	0.27	0.05	0.19	0.05	0.3	0.965368
Streptococcaceae	0.05	0.07	0.01	0.02	0.02	0.01	0.03	0.01	0.03	0.01	0.02	0.04	0.943723
Actinobacteria_unclassified	0.04	0.05	0.07	0.16	0.07	0.05	0.03	0.08	0.09	0.1	0.06	0.11	0.461039
RF32_unclassified	0.02	0.02	0.01	0.01	0.01	0.01	0.25	0.51	0.02	0.01	1.24	0	0.307359
RF39_unclassified	0.01	0.01	0.01	0.01	0.02	0.02	0.01	0.04	0.01	0.01	0.03	0.02	0.469697
