# Supplementary material for: Genomic characterization and preclinical evaluation of the candidate probiotic strain Lactococcus cremoris FBMS_5810
Source: Front Microbiol. 2026 Apr 29;17:1812433. doi: 10.3389/fmicb.2026.1812433 (PMC13167713; doi:10.3389/fmicb.2026.1812433)
Supplement: Supplementary file 5 [file Table_5.xlsx]

## Sheet: Table S4
Table S5. Relative abundance of fecal bacterial OTUs in the two groups of mice at the end of the intervention. PBS: PBS group, LC: L. cremoris group.
Bacterial OTUs	PBS						LC						p-value
Phylum level	Animal No1	Animal No2	Animal No3	Animal No4	Animal No5	Animal No6	Animal No1	Animal No2	Animal No3	Animal No4	Animal No5	Animal No6
Bacteroidetes	55.87	40.6	41.98	37.5	35.11	38.19	46.23	47.7	42.85	38.86	40.05	37.39	0.588745
Proteobacteria	10.75	13.74	12.17	14.29	12.16	15.92	9.52	8.45	6.4	13.15	8.67	10.89	0.025974
Firmicutes	29.97	40.89	41.57	40.83	46.8	39.67	38.75	39.47	40.28	40.99	43.2	43.34	>0,9999
Actinobacteria	2.06	1.96	2.57	3.32	2.75	2.45	2.84	1.72	6.94	3.88	5.66	3.22	0.132035
Deferribacteres	0.2	2.03	0.27	0.99	0.43	2.74	0.63	0.27	0.14	0.42	0.18	0.32	0.142857
TM7	1.12	0.77	1.14	2.61	2.48	0.96	1.78	1.44	2.28	2.15	2.21	4.82	0.24026
Tenericutes	0.03	0.01	0.29	0.46	0.28	0.06	0.25	0.94	1.11	0.54	0.03	0.03	0.387446
Firmicutes/Bacteroidetes ratio	0.536424	1.00714	0.990233	1.0888	1.33295	1.03875	0.8382	0.827463	0.940023	1.05481	1.07865	1.15913	0.8182
S24_7	23.39	22.81	25.1	23.22	24.03	19.37	32.37	31.99	30.94	27.33	25.03	25.59	0.004329
Helicobacteraceae	7.91	9.59	6.18	6.68	5.13	12.76	4.08	3.61	2.9	6.79	4.01	4.61	0.015152
Lachnospiraceae	11.49	21.22	19.75	18.53	23.51	20.99	19.45	21.18	12.5	16.95	13.68	12.5	0.222944
Lactobacillaceae	9.5	5.06	3.16	3.46	5.88	4.52	2.64	1.9	7.31	8.78	13.44	13.09	0.588745
Prevotellaceae	6.1	3.77	3.19	3.61	1.67	3.1	0.04	1.84	1.47	2.07	3.66	3.01	0.093074
Bacteroidaceae	9.84	4.65	2.51	3.74	3.09	4	2.71	3.54	2.09	2.38	2.47	1.15	0.015152
Alcaligenaceae	1.77	1.14	3.84	2.39	2.26	1.23	2.72	2.65	2.07	3.09	3.82	3.07	0.132035
Ruminococcaceae	6.16	11.07	10.59	11.02	12.08	8.93	9.34	9.72	4.49	6.01	4.94	6.04	0.025974
Rikenellaceae	3.56	3.52	4.48	2.04	2.79	4.94	2.83	3.77	2.71	3.14	4.56	2.07	0.699134
Porphyromonadaceae	4.86	1.96	2.67	1.9	1.41	2.58	1.82	1.51	1.67	1.53	1.05	1.64	0.041126
Deferribacteraceae	0.2	2.03	0.27	0.99	0.43	2.74	0.63	0.27	0.14	0.42	0.18	0.32	0.142857
F16	1.12	0.77	1.14	2.61	2.48	0.96	1.78	1.44	2.28	2.15	2.21	4.82	0.24026
Coriobacteriaceae	0.85	1.33	2.36	1.2	1.92	1.39	1.73	1.13	1.12	1.07	0.95	2.82	0.588745
Erysipelotrichaceae	1.42	1.17	5.45	5.5	2.8	3.26	3.99	4.13	14.19	7.26	9.1	8.98	0.025974
Odoribacteraceae	0.59	0.81	0.96	1.11	1.04	2.24	0.58	0.61	0.59	0.52	1.16	0.69	0.101732
Paraprevotellaceae	4.91	0.77	1.41	0.35	0.22	0.29	0.31	0.58	0.8	1.19	1.11	0.34	0.937229
Bifidobacteriaceae	1.13	0.52	0.07	2.05	0.71	0.99	1.02	0.53	5.71	2.74	4.64	0.04	0.393939
Bacteroidales_unclassified	0.95	1.63	0.56	1	0.56	1.06	4.41	0.58	1.99	0.34	0.43	2.22	0.78355
Desulfovibrionaceae	0.36	1.61	1.71	3.76	4.05	1.43	1.41	1.24	0.27	2.67	0.49	0.94	0.132035
Dehalobacteriaceae	0.46	1	1.27	1.02	1.08	0.87	0.95	0.4	0.22	0.87	0.49	0.62	0.047619
Bacteroidetes_unclassified	1.68	0.67	1.1	0.55	0.29	0.61	1.17	3.28	0.59	0.36	0.58	0.68	0.818182
Clostridiales_unclassified	0.4	0.97	0.9	0.92	1.12	0.57	0.66	0.82	0.53	0.5	0.4	0.39	0.069264
Firmicutes_unclassified	0.38	0.27	0.33	0.25	0.2	0.37	0.4	0.45	0.57	0.39	0.54	0.52	0.002165
Proteobacteria_unclassified	0.59	1.34	0.22	1.33	0.53	0.44	0.89	0.29	0.26	0.33	0.13	0.32	0.132035
Mogibacteriaceae	0.1	0.11	0.12	0.12	0.13	0.1	0.11	0.08	0.06	0.11	0.03	0.11	0.11039
Betaproteobacteria_unclassified	0.11	0.05	0.2	0.13	0.17	0.05	0.19	0.15	0.13	0.14	0.14	0.15	0.333333
Streptococcaceae	0.06	0.02	0	0.03	0.01	0.07	1.21	0.79	0.4	0.13	0.59	1.07	0.002165
Actinobacteria_unclassified	0.08	0.1	0.14	0.08	0.12	0.08	0.09	0.07	0.11	0.07	0.07	0.36	0.478355
RF32_unclassified	0.01	0.02	0.02	0.02	0.02	0.01	0.22	0.5	0.78	0.13	0.07	1.79	0.002165
RF39_unclassified	0.03	0.01	0.29	0.46	0.28	0.06	0.25	0.94	1.11	0.54	0.03	0.03	0.387446
